# Supplementary material for: An allelic atlas of immunoglobulin heavy chain variable regions reveals antibody binding epitope preference resilient to SARS-CoV-2 mutation escape
Source: Front Immunol. 2025 Jan 7;15:1471396. doi: 10.3389/fimmu.2024.1471396 (PMC11746035; doi:10.3389/fimmu.2024.1471396)
Supplement: Supplementary file 2 [file Table1.xlsx]

## Sheet: Sheet1
Gene	Number of genotypes	Total allele site	Number of FR1 allelic gene sites	Number of FR2 allelic gene sites	Number of FR3 allelic gene sites	Number of HCDR1 allelic gene sites	Number of HCDR2 allelic gene sites
IGHV7-4-1	5	4	0	0	4	0	0
IGHV5-51	7	4	0	3	1	0	0
IGHV5-10-1	4	1	0	0	1	0	0
IGHV4-61	11	12	2	3	3	3	1
IGHV4-59	13	14	7	2	2	2	1
IGHV4-4	10	15	5	3	3	3	1
IGHV4-39	9	4	2	0	2	0	0
IGHV4-38-2	2	1	1	0	0	0	0
IGHV4-34	13	19	5	3	7	2	2
IGHV4-31	11	10	3	1	5	1	0
IGHV4-30-4	8	7	3	1	0	2	1
IGHV4-30-2	6	4	0	2	1	0	1
IGHV4-28	7	5	1	0	3	0	1
IGHV3-9	4	3	0	0	2	1	0
IGHV3-74	3	1	0	0	1	0	0
IGHV3-66	4	2	1	0	0	0	1
IGHV3-64	7	7	3	0	4	0	0
IGHV3-53	5	4	2	1	1	0	0
IGHV3-49	5	7	2	1	2	2	0
IGHV3-48	4	3	0	0	1	1	1
IGHV3-43	2	4	1	0	1	1	1
IGHV3-35	2	1	0	0	1	0	0
IGHV3-33	8	7	1	1	3	1	1
IGHV3-30-5	2	3	1	1	0	0	1
IGHV3-30	20	11	2	1	5	2	1
IGHV3-23	5	7	1	1	1	0	4
IGHV3-21	7	3	0	1	0	0	2
IGHV3-20	4	2	1	0	1	0	0
IGHV3-15	8	12	3	2	3	1	3
IGHV3-13	5	7	3	0	1	1	2
IGHV3-11	5	5	1	0	1	0	3
IGHV2-70	19	16	6	4	4	2	0
IGHV2-5	8	8	2	1	2	2	1
IGHV2-26	4	1	1	0	0	0	0
IGHV1-8	3	1	0	0	1	0	0
IGHV1-69	20	7	0	1	3	1	2
IGHV1-58	3	1	0	1	0	0	0
IGHV1-46	4	2	0	0	1	1	0
IGHV1-45	3	1	0	1	0	0	0
IGHV1-3	5	5	1	0	2	0	2
IGHV1-2	7	6	1	1	4	0	0
IGHV1-18	4	1	0	0	1	0	0
		238	62	36	78	29	33

## Sheet: Sheet2
Gene	Position	Number	AA
IGHV1-18	91	3	T
IGHV1-18	91	1	M
IGHV1-2	14	6	P
IGHV1-2	14	1	L
IGHV1-2	50	3	R
IGHV1-2	50	4	W
IGHV1-2	62	6	Q
IGHV1-2	62	1	H
IGHV1-2	67	6	R
IGHV1-2	67	1	W
IGHV1-2	70	1	S
IGHV1-2	70	6	M
IGHV1-2	92	2	V
IGHV1-2	92	5	A
IGHV1-3	11	4	V
IGHV1-3	11	1	E
IGHV1-3	51	4	I
IGHV1-3	51	1	S
IGHV1-3	53	4	A
IGHV1-3	53	1	T
IGHV1-3	63	3	K
IGHV1-3	63	2	E
IGHV1-3	91	3	T
IGHV1-3	91	2	M
IGHV1-45	42	2	G
IGHV1-45	42	1	R
IGHV1-46	30	3	T
IGHV1-46	30	1	N
IGHV1-46	64	3	F
IGHV1-46	64	1	L
IGHV1-58	34	2	V
IGHV1-58	34	1	M
IGHV1-69	33	17	A
IGHV1-69	33	3	T
IGHV1-69	50	11	G
IGHV1-69	50	9	R
IGHV1-69	55	13	F
IGHV1-69	55	7	L
IGHV1-69	57	14	T
IGHV1-69	57	6	I
IGHV1-69	72	18	A
IGHV1-69	72	2	T
IGHV1-69	74	11	E
IGHV1-69	74	9	K
IGHV1-69	89	19	E
IGHV1-69	89	1	D
IGHV1-8	70	2	M
IGHV1-8	70	1	I
IGHV2-26	24	3	V
IGHV2-26	24	1	I
IGHV2-5	2	5	I
IGHV2-5	2	2	V
IGHV2-5	10	7	T
IGHV2-5	10	1	A
IGHV2-5	34	7	V
IGHV2-5	34	1	M
IGHV2-5	35	7	G
IGHV2-5	35	1	R
IGHV2-5	37	7	G
IGHV2-5	37	1	S
IGHV2-5	56	2	N
IGHV2-5	56	6	D
IGHV2-5	62	5	S
IGHV2-5	62	3	G
IGHV2-5	93	7	A
IGHV2-5	93	1	G
IGHV2-70	1	17	Q
IGHV2-70	1	1	R
IGHV2-70	2	16	V
IGHV2-70	2	2	I
IGHV2-70	5	11	R
IGHV2-70	5	7	K
IGHV2-70	10	16	A
IGHV2-70	10	2	T
IGHV2-70	10	1	V
IGHV2-70	22	18	C
IGHV2-70	22	1	R
IGHV2-70	23	18	T
IGHV2-70	23	1	A
IGHV2-70	33	18	G
IGHV2-70	33	1	E
IGHV2-70	35	14	C
IGHV2-70	35	5	R
IGHV2-70	36	18	V
IGHV2-70	36	1	A
IGHV2-70	39	16	I
IGHV2-70	39	3	V
IGHV2-70	50	18	L
IGHV2-70	50	1	I
IGHV2-70	52	10	L
IGHV2-70	52	9	R
IGHV2-70	60	12	Y
IGHV2-70	60	6	F
IGHV2-70	60	1	H
IGHV2-70	66	18	K
IGHV2-70	66	1	N
IGHV2-70	93	17	A
IGHV2-70	93	1	G
IGHV2-70	94	13	T
IGHV2-70	94	5	V
IGHV3-11	5	4	V
IGHV3-11	5	1	L
IGHV3-11	55	2	G
IGHV3-11	55	3	S
IGHV3-11	57	2	T
IGHV3-11	57	3	Y
IGHV3-11	58	2	I
IGHV3-11	58	3	T
IGHV3-11	59	2	Y
IGHV3-11	59	3	N
IGHV3-13	3	4	Q
IGHV3-13	3	1	H
IGHV3-13	17	4	S
IGHV3-13	17	1	A
IGHV3-13	25	4	S
IGHV3-13	25	1	C
IGHV3-13	31	4	S
IGHV3-13	31	1	N
IGHV3-13	51	4	I
IGHV3-13	51	1	N
IGHV3-13	57	4	T
IGHV3-13	57	1	P
IGHV3-13	66	4	R
IGHV3-13	66	1	Q
IGHV3-15	8	6	G
IGHV3-15	8	2	A
IGHV3-15	10	6	G
IGHV3-15	10	2	A
IGHV3-15	13	6	K
IGHV3-15	13	2	Q
IGHV3-15	29	6	F
IGHV3-15	29	2	C
IGHV3-15	35	7	S
IGHV3-15	35	1	N
IGHV3-15	50	7	R
IGHV3-15	50	1	C
IGHV3-15	52	7	K
IGHV3-15	52	1	E
IGHV3-15	55	6	T
IGHV3-15	55	2	A
IGHV3-15	56	6	D
IGHV3-15	56	2	N
IGHV3-15	61	7	D
IGHV3-15	61	1	N
IGHV3-15	75	7	D
IGHV3-15	75	1	V
IGHV3-15	86	7	N
IGHV3-15	86	1	I
IGHV3-20	22	2	C
IGHV3-20	22	2	F
IGHV3-20	95	2	H
IGHV3-20	95	2	Y
IGHV3-21	50	6	S
IGHV3-21	50	1	Y
IGHV3-21	55	6	S
IGHV3-21	55	1	G
IGHV3-21	57	6	Y
IGHV3-21	57	1	T
IGHV3-23	5	4	L
IGHV3-23	5	1	V
IGHV3-23	50	4	A
IGHV3-23	50	1	V
IGHV3-23	52	3	S
IGHV3-23	52	2	Y
IGHV3-23	53	3	G
IGHV3-23	53	2	S
IGHV3-23	54	4	S
IGHV3-23	54	1	G
IGHV3-23	56	3	G
IGHV3-23	56	2	S
IGHV3-23	61	4	A
IGHV3-23	61	1	G
IGHV3-30	6	19	E
IGHV3-30	6	1	D
IGHV3-30	16	19	R
IGHV3-30	16	1	G
IGHV3-30	26	19	G
IGHV3-30	26	1	A
IGHV3-30	33	11	A
IGHV3-30	33	9	G
IGHV3-30	50	19	V
IGHV3-30	50	1	F
IGHV3-30	52	19	S
IGHV3-30	52	1	R
IGHV3-30	61	19	A
IGHV3-30	61	1	T
IGHV3-30	69	19	T
IGHV3-30	69	1	A
IGHV3-30	78	19	T
IGHV3-30	78	1	R
IGHV3-30	84	19	N
IGHV3-30	84	1	S
IGHV3-30	90	19	D
IGHV3-30	90	1	G
IGHV3-30-5	16	1	R
IGHV3-30-5	16	1	G
IGHV3-30-5	50	1	V
IGHV3-30-5	50	1	F
IGHV3-30-5	52	1	S
IGHV3-30-5	52	1	R
IGHV3-33	10	7	G
IGHV3-33	10	1	R
IGHV3-33	31	7	S
IGHV3-33	31	1	R
IGHV3-33	35	7	H
IGHV3-33	35	1	Y
IGHV3-33	52	7	W
IGHV3-33	52	1	S
IGHV3-33	64	7	V
IGHV3-33	64	1	A
IGHV3-33	76	7	K
IGHV3-33	76	1	T
IGHV3-33	80	7	Y
IGHV3-33	80	1	F
IGHV3-35	67	1	R
IGHV3-35	67	1	Q
IGHV3-43	10	1	V
IGHV3-43	10	1	G
IGHV3-43	33	1	T
IGHV3-43	33	1	A
IGHV3-43	53	1	W
IGHV3-43	53	1	G
IGHV3-48	33	3	S
IGHV3-48	33	1	E
IGHV3-48	55	3	S
IGHV3-48	55	1	G
IGHV3-48	88	3	A
IGHV3-48	88	1	D
IGHV3-49	13	4	Q
IGHV3-49	13	1	K
IGHV3-49	16	4	R
IGHV3-49	16	1	P
IGHV3-49	31	4	D
IGHV3-49	31	1	Y
IGHV3-49	33	4	A
IGHV3-49	33	1	P
IGHV3-49	37	3	F
IGHV3-49	37	2	V
IGHV3-49	63	1	T
IGHV3-49	63	4	A
IGHV3-49	76	1	G
IGHV3-49	76	4	D
IGHV3-53	7	3	S
IGHV3-53	7	2	T
IGHV3-53	12	4	I
IGHV3-53	12	1	V
IGHV3-53	40	4	A
IGHV3-53	40	1	P
IGHV3-53	72	4	D
IGHV3-53	72	1	H
IGHV3-64	1	5	E
IGHV3-64	1	1	Q
IGHV3-64	9	5	G
IGHV3-64	9	1	E
IGHV3-64	23	3	A
IGHV3-64	23	3	S
IGHV3-64	62	1	N
IGHV3-64	62	5	D
IGHV3-64	81	4	L
IGHV3-64	81	2	V
IGHV3-64	84	3	G
IGHV3-64	84	1	N
IGHV3-64	84	2	S
IGHV3-64	91	3	M
IGHV3-64	91	3	T
IGHV3-64	97	4	A
IGHV3-64	97	2	V
IGHV3-66	12	3	V
IGHV3-66	12	1	I
IGHV3-66	54	3	G
IGHV3-66	54	1	C
IGHV3-74	59	2	S
IGHV3-74	59	1	T
IGHV3-9	29	3	F
IGHV3-9	29	1	S
IGHV3-9	91	3	T
IGHV3-9	91	1	M
IGHV3-9	95	3	Y
IGHV3-9	95	1	H
IGHV4-28	16	6	D
IGHV4-28	16	1	Q
IGHV4-28	58	5	T
IGHV4-28	58	2	I
IGHV4-28	59	6	Y
IGHV4-28	59	1	N
IGHV4-28	89	6	V
IGHV4-28	89	1	L
IGHV4-28	92	6	A
IGHV4-28	92	1	G
IGHV4-30-2	42	5	P
IGHV4-30-2	42	1	S
IGHV4-30-2	52	5	Y
IGHV4-30-2	52	1	S
IGHV4-30-2	55	5	H
IGHV4-30-2	55	1	Y
IGHV4-30-2	75	3	R
IGHV4-30-2	75	3	T
IGHV4-30-4	6	5	E
IGHV4-30-4	6	1	D
IGHV4-30-4	16	5	Q
IGHV4-30-4	16	1	D
IGHV4-30-4	23	5	T
IGHV4-30-4	23	1	A
IGHV4-30-4	33	7	D
IGHV4-30-4	33	1	G
IGHV4-30-4	35	7	Y
IGHV4-30-4	35	1	S
IGHV4-30-4	42	7	P
IGHV4-30-4	42	1	H
IGHV4-30-4	53	7	I
IGHV4-30-4	53	1	F
IGHV4-31	3	10	Q
IGHV4-31	3	1	R
IGHV4-31	12	10	V
IGHV4-31	12	1	L
IGHV4-31	23	10	T
IGHV4-31	23	1	A
IGHV4-31	33	10	G
IGHV4-31	33	1	S
IGHV4-31	52	10	Y
IGHV4-31	52	1	C
IGHV4-31	68	1	L
IGHV4-31	68	10	R
IGHV4-31	75	9	T
IGHV4-31	75	1	K
IGHV4-31	75	1	P
IGHV4-31	84	10	L
IGHV4-31	84	1	P
IGHV4-31	92	10	T
IGHV4-31	92	1	A
IGHV4-31	95	10	Y
IGHV4-31	95	1	D
IGHV4-34	6	11	Q
IGHV4-34	6	2	E
IGHV4-34	7	11	W
IGHV4-34	7	2	S
IGHV4-34	9	11	G
IGHV4-34	9	2	P
IGHV4-34	12	11	L
IGHV4-34	12	2	V
IGHV4-34	16	12	E
IGHV4-34	16	1	Q
IGHV4-34	28	12	S
IGHV4-34	28	1	T
IGHV4-34	29	12	F
IGHV4-34	29	1	V
IGHV4-34	35	12	S
IGHV4-34	35	1	C
IGHV4-34	41	12	P
IGHV4-34	41	1	L
IGHV4-34	50	12	E
IGHV4-34	50	1	Y
IGHV4-34	52	11	N
IGHV4-34	52	1	Y
IGHV4-34	52	1	I
IGHV4-34	53	12	H
IGHV4-34	53	1	Y
IGHV4-34	59	10	Y
IGHV4-34	59	3	N
IGHV4-34	67	9	V
IGHV4-34	67	3	A
IGHV4-34	67	1	I
IGHV4-34	69	12	I
IGHV4-34	69	1	M
IGHV4-34	79	12	S
IGHV4-34	79	1	Y
IGHV4-34	81	12	K
IGHV4-34	81	1	N
IGHV4-34	83	12	S
IGHV4-34	83	1	G
IGHV4-34	94	12	Y
IGHV4-34	94	1	C
IGHV4-38-2	23	1	A
IGHV4-38-2	23	1	T
IGHV4-39	1	7	Q
IGHV4-39	1	1	R
IGHV4-39	18	7	L
IGHV4-39	18	1	P
IGHV4-39	79	8	Q
IGHV4-39	79	1	H
IGHV4-39	81	8	S
IGHV4-39	81	1	P
IGHV4-4	7	8	S
IGHV4-4	7	1	L
IGHV4-4	15	4	P
IGHV4-4	15	5	S
IGHV4-4	16	6	G
IGHV4-4	16	3	E
IGHV4-4	23	6	A
IGHV4-4	23	3	T
IGHV4-4	24	8	V
IGHV4-4	24	1	I
IGHV4-4	32	6	S
IGHV4-4	32	1	G
IGHV4-4	33	7	N
IGHV4-4	33	3	Y
IGHV4-4	34	7	W
IGHV4-4	34	3	Y
IGHV4-4	38	7	V
IGHV4-4	38	3	I
IGHV4-4	42	9	P
IGHV4-4	42	1	A
IGHV4-4	51	7	E
IGHV4-4	51	1	R
IGHV4-4	51	2	Y
IGHV4-4	54	7	H
IGHV4-4	54	3	T
IGHV4-4	70	8	I
IGHV4-4	70	2	M
IGHV4-4	74	6	K
IGHV4-4	74	4	T
IGHV4-4	95	1	C
IGHV4-4	95	9	Y
IGHV4-59	6	11	E
IGHV4-59	6	1	Q
IGHV4-59	7	11	S
IGHV4-59	7	1	W
IGHV4-59	9	11	P
IGHV4-59	9	1	A
IGHV4-59	12	11	V
IGHV4-59	12	1	L
IGHV4-59	16	11	E
IGHV4-59	16	1	D
IGHV4-59	23	11	T
IGHV4-59	23	1	A
IGHV4-59	25	11	S
IGHV4-59	25	1	T
IGHV4-59	25	1	Y
IGHV4-59	29	12	I
IGHV4-59	29	1	V
IGHV4-59	32	12	Y
IGHV4-59	32	1	H
IGHV4-59	41	11	P
IGHV4-59	41	2	A
IGHV4-59	50	11	Y
IGHV4-59	50	2	R
IGHV4-59	53	12	Y
IGHV4-59	53	1	T
IGHV4-59	58	10	N
IGHV4-59	58	3	Y
IGHV4-59	69	11	I
IGHV4-59	69	2	M
IGHV4-61	2	8	V
IGHV4-61	2	1	L
IGHV4-61	16	5	E
IGHV4-61	16	3	Q
IGHV4-61	29	7	V
IGHV4-61	29	4	I
IGHV4-61	32	10	G
IGHV4-61	32	1	S
IGHV4-61	33	10	S
IGHV4-61	33	1	G
IGHV4-61	37	10	S
IGHV4-61	37	1	G
IGHV4-61	43	7	P
IGHV4-61	43	4	A
IGHV4-61	52	8	Y
IGHV4-61	52	2	R
IGHV4-61	52	1	H
IGHV4-61	55	8	Y
IGHV4-61	55	3	T
IGHV4-61	71	10	I
IGHV4-61	71	1	M
IGHV4-61	75	10	T
IGHV4-61	75	1	K
IGHV4-61	79	10	Q
IGHV4-61	79	1	H
IGHV5-10-1	67	3	H
IGHV5-10-1	67	1	Q
IGHV5-51	34	6	I
IGHV5-51	34	1	T
IGHV5-51	38	6	R
IGHV5-51	38	1	H
IGHV5-51	42	6	G
IGHV5-51	42	1	R
IGHV5-51	75	6	S
IGHV5-51	75	1	P
IGHV7-4-1	78	3	T
IGHV7-4-1	78	2	M
IGHV7-4-1	84	1	C
IGHV7-4-1	84	4	S
IGHV7-4-1	85	4	S
IGHV7-4-1	85	1	T
IGHV7-4-1	94	4	Y
IGHV7-4-1	94	1	C
